# Supplementary material for: The benefit of anti-angiogenic therapy in EGFR exon 21 L858R mutant non-small cell lung cancer patients: a retrospective study
Source: Sci Rep. 2022 Aug 26;12:14624. doi: 10.1038/s41598-022-18889-z (PMC9418331; doi:10.1038/s41598-022-18889-z)
Supplement: Supplementary file 2 — Supplementary Information. [file 41598_2022_18889_MOESM2_ESM.xlsx]

## Sheet: Supplementary dataset
PID	Gender	Age	Smokinghistory	ECOG	Stage	Pathology	Treatmentstartdate	Brainmets	BrainRT	RT	Livermets	Concurrentmutation	Mutations	Mutation1	TKI1	PFS1	@1stPD	G3AE	Mutation2	Antiangiogenesis	Chemo	No.ofchemo	Lastfollowup	Survival	OS
1001	Male	70	Never Smoker	0	Stage IV	Adenocarcinoma	2017-01-20	0	0	1	0	0	L858R	L858R	Afatinib	1	0	Stomatitis	0	1	1	1	2020-04-16	Survival	39
1002	Female	74	Never Smoker	1	Stage IV	Adenocarcinoma	2019-07-02	0	0	1	0	0	L858R	L858R	Icotinib	3	PD	hypertension	0	1	1	1	2020-05-08	Death	11
1003	Female	66	Never Smoker	0	Stage IV	Adenocarcinoma	2018-06-27	0	0	1	0	0	L858R	L858R	Icotinib	8	PD	Acute renal failure	0	1	1	1	2021-04-26	Survival	34
1004	Female	61	Never Smoker	0	Stage IV	Adenocarcinoma	2019-05-10	0	0	1	0	1	L858R,T790M	L858R	Icotinib	11	PD	hypertension	T790M	1	1	2	2021-04-27	Survival	24
1005	Female	66	Never Smoker	0	Stage IV	adenosquamous carcinoma	2015-11-10	0	0	1	0	0	L858R,T790M	L858R,T790M	Icotinib	26	PD	0	0	1	1	1	2020-11-01	Death	60
1006	Male	73	Smoker	0	Stage III	Adenocarcinoma	2019-04-02	0	0	1	0	0	L858R	L858R	Icotinib	8	PD	0	0	1	1	2	2021-07-14	Survival	27
1007	Female	65	Never Smoker	0	Stage IV	Adenocarcinoma	2016-11-29	0	0	0	0	1	L858R,T790M	L858R	Icotinib	12	PD	thrombopenia	T790M	1	1	1	2021-07-14	Survival	55
1008	Male	66	Never Smoker	0	Stage III	Adenocarcinoma	2017-10-20	0	0	0	0	0	L858R,T790M	L858R	Gefitinib	22	PD	thrombopenia	T790M	1	1	1	2021-04-26	Survival	43
1009	Male	70	Smoker	0	Stage IV	Adenocarcinoma	2020-07-17	0	0	0	0	0	L858R	L858R	Erlotinib	4	PD	Stomatitis	0	1	1	1	2021-08-06	Survival	13
1010	Female	77	Never Smoker	0	Stage IV	Not otherwise specified	2019-05-01	0	0	0	0	1	L858R,TP53	L858R,TP53	Gefitinib	2	PD	Stomatitis	0	1	1	2	2020-02-01	Death	9
1011	Male	66	Never Smoker	1	Stage IV	Adenocarcinoma	2017-04-01	0	0	0	0	1	L858R,T790M	L858R	Icotinib	8	PD	Stomatitis	T790M	1	0	0	2020-06-16	Death	39
1012	Male	49	Never Smoker	0	Stage IV	Adenocarcinoma	2017-12-29	0	0	0	0	0	L858R	L858R	Icotinib	3	PD	Sepsis	0	1	1	2	2019-08-01	Death	19
1013	Male	66	Never Smoker	0	Stage IV	Adenocarcinoma	2020-01-13	0	0	0	0	0	L858R	L858R	Gefitinib	7	0	Rash	0	1	1	1	2021-03-19	Survival	14
1014	Female	59	Never Smoker	1	Stage IV	Adenocarcinoma	2012-11-27	0	0	0	0	0	L858R	L858R	Icotinib	2	PD	Rash	0	1	1	4	2014-06-09	Death	18
1015	Male	53	Smoker	0	Stage IV	Adenocarcinoma	2017-01-19	0	0	0	0	0	L858R	L858R	Icotinib	5	PD	Rash	0	1	0	0	2017-06-17	Censored	5
1016	Female	73	Never Smoker	1	Stage IV	Adenocarcinoma	2019-01-17	0	0	0	0	1	L858R,T790M	L858R	Gefitinib	13	PD	Pleural Effusion	T790M	1	0	0	2021-03-25	Survival	27
1017	Female	68	Never Smoker	1	Stage IV	Adenocarcinoma	2017-05-09	0	0	0	0	1	L858R,T790M	L858R	Gefitinib	12	PD	leukocytopenia	T790M	1	1	2	2020-01-01	Death	32
1018	Female	84	Never Smoker	0	Stage IV	Adenocarcinoma	2020-06-11	0	0	0	0	1	L858R,T790M	L858R	Gefitinib	8	PD	Increased aminotransferase	T790M	1	0	0	2021-05-08	Survival	10
1019	Male	60	Smoker	0	Stage IV	Adenocarcinoma	2017-09-28	0	0	0	0	0	L858R	L858R	Gefitinib	30	PD	Increased aminotransferase	0	1	0	0	2020-04-06	Censored	31
1020	Female	71	Never Smoker	0	Stage IV	Adenocarcinoma	2019-08-04	0	0	0	0	0	L858R	L858R	Gefitinib	7	PD	hypertension	0	1	1	1	2021-05-26	Survival	22
1021	Male	73	Never Smoker	1	Stage IV	Adenocarcinoma	2019-06-27	0	0	0	0	0	L858R	L858R	Gefitinib	2	PD	hypertension	0	1	1	2	2021-06-13	Survival	24
1022	Female	64	Never Smoker	1	Stage IV	Adenocarcinoma	2017-03-01	0	0	0	0	0	L858R	L858R	Gefitinib	9	PD	Headache	0	1	1	1	2019-05-01	Death	26
1023	Male	68	Smoker	1	Stage IV	Adenocarcinoma	2019-08-01	0	0	0	0	0	L858R	L858R	Icotinib	9	PD	Emesis	0	1	1	2	2021-08-06	Survival	24
1024	Male	47	Never Smoker	1	Stage IV	Adenocarcinoma	2018-09-11	0	0	0	0	0	L858R	L858R	Gefitinib	12	PD	Anaemia	0	1	1	1	2020-07-03	Censored	22
1025	Male	77	Never Smoker	0	Stage IV	Adenocarcinoma	2015-04-22	0	0	0	0	1	L858R,T790M	L858R	Icotinib	21	PD	0	T790M	1	1	0	2019-01-01	Death	45
1026	Male	67	Never Smoker	1	Stage IV	Adenocarcinoma	2019-07-18	0	0	0	0	1	L858R,T790M	L858R	Gefitinib	8	PD	hypertension	T790M	1	1	1	2021-07-28	Survival	26
1027	Male	65	Never Smoker	0	Stage IV	Adenocarcinoma	2017-04-14	0	0	0	0	0	L858R	L858R	Icotinib	11	PD	0	0	1	0	0	2019-04-29	Censored	25
1028	Female	65	Never Smoker	0	Stage IV	Adenocarcinoma	2018-10-11	0	0	0	0	0	L858R	L858R	Gefitinib	19	PD	hypertension	0	1	0	0	2021-04-01	Survival	30
1029	Female	67	Never Smoker	1	Stage IV	Adenocarcinoma	2018-05-04	0	0	0	0	1	L858R,T790M	L858R	Gefitinib	8	PD	hypertension	T790M	1	0	0	2020-03-01	Death	22
1030	Male	62	Never Smoker	0	Stage IV	Adenocarcinoma	2013-12-01	0	0	0	0	1	L858R,T790M	L858R	Icotinib	57	PD	0	T790M	1	0	0	2019-11-11	Censored	72
1031	Female	66	Never Smoker	1	Stage IV	Adenocarcinoma	2019-06-24	0	0	0	0	1	L858R，BRAF	L858R，BRAF	Gefitinib	10	PD	0	0	1	1	2	2020-09-03	Death	14
1032	Male	60	Smoker	0	Stage IV	Adenocarcinoma	2018-01-11	0	0	0	0	0	L858R	L858R	Gefitinib	15	PD	hypertension	0	1	1	1	2021-04-01	Survival	39
1033	Female	67	Never Smoker	0	Stage III	Adenocarcinoma	2019-08-13	0	0	0	0	0	L858R	L858R	Icotinib	5	PD	hypertension	0	1	0	0	2020-02-17	Censored	6
1034	Male	54	Never Smoker	0	Stage III	Adenocarcinoma	2018-01-01	0	0	0	0	0	L858R	L858R	Icotinib	1	PD	0	0	1	1	1	2018-10-26	Survival	10
1035	Male	48	Smoker	1	Stage IV	Adenocarcinoma	2015-11-01	0	0	1	1	0	L858R	L858R	Gefitinib	12	PD	0	0	1	1	2	2019-01-21	Survival	39
1036	Male	69	Never Smoker	1	Stage IV	Adenocarcinoma	2012-03-25	0	0	0	1	0	L858R	L858R	Icotinib	32	PD	Stomatitis	0	1	1	3	2017-12-20	Censored	69
1037	Male	74	Smoker	1	Stage IV	Adenocarcinoma	2018-06-13	0	0	0	1	0	L858R,T790M	L858R	Icotinib	23	PD	Rash	T790M	1	1	1	2021-07-13	Survival	37
1038	Male	72	Never Smoker	1	Stage IV	Adenocarcinoma	2016-04-01	0	0	0	1	1	L858R,T790M	L858R	Gefitinib	50	PD	Rash	T790M	1	0	0	2021-06-16	Survival	64
1039	Female	75	Never Smoker	1	Stage IV	Adenocarcinoma	2017-01-25	0	0	0	1	1	L858R,T790M	L858R	Icotinib	18	PD	Increased aminotransferase	T790M	1	1	1	2021-04-14	Survival	50
1040	Male	63	Smoker	1	Stage IV	Adenocarcinoma	2015-09-15	0	0	0	1	0	L858R	L858R	Gefitinib	15	PD	Diarrhea	0	1	1	2	2017-12-22	Survival	27
1041	Male	58	Never Smoker	0	Stage IV	Adenocarcinoma	2016-08-01	1	0	1	0	1	L858R,T790M,C242S	L858R	Gefitinib	21	PD	Increased aminotransferase	T790M	1	1	2	2020-07-23	Censored	48
1042	Male	68	Never Smoker	1	Stage IV	Adenocarcinoma	2013-11-01	1	0	0	0	1	L858R,T790M	L858R	Icotinib	30	PD	leukocytopenia	T790M	1	1	3	2019-12-01	Death	73
1043	Male	55	Smoker	1	Stage IV	Adenocarcinoma	2016-07-13	1	0	0	0	0	L858R	L858R	Icotinib	12	PD	Emesis	0	1	1	1	2019-11-08	Censored	40
1044	Male	53	Never Smoker	0	Stage IV	Adenocarcinoma	2018-04-12	1	0	0	0	0	L858R	L858R	Icotinib	10	PD	0	0	1	0	0	2020-04-26	Death	25
1045	Male	61	Never Smoker	0	Stage IV	Not otherwise specified	2011-02-01	1	1	1	0	0	L858R	L858R	Erlotinib	15	PD	Rash	0	1	1	5	2016-07-14	Death	65
1046	Male	51	Never Smoker	0	Stage IV	Adenocarcinoma	2019-11-05	1	1	1	0	0	L858R	L858R	Afatinib	4	PD	Increased aminotransferase	0	1	1	2	2021-05-13	Survival	18
1047	Female	61	Never Smoker	1	Stage IV	Adenocarcinoma	2014-10-29	1	1	1	0	0	L858R	L858R	Icotinib	14	PD	Emesis	0	1	1	2	2017-08-18	Censored	34
1048	Female	54	Never Smoker	1	Stage IV	Adenocarcinoma	2015-07-03	1	1	1	0	1	L858R,T790M	L858R	Gefitinib	8	PD	Emesis	T790M	1	1	3	2019-06-06	Censored	47
1049	Female	66	Never Smoker	0	Stage IV	Adenocarcinoma	2018-06-13	1	1	1	0	0	L858R	L858R	Erlotinib	3	0	Emesis	0	1	1	1	2020-01-10	Survival	19
1050	Female	54	Never Smoker	1	Stage IV	Adenocarcinoma	2019-04-01	1	1	1	0	0	L858R	L858R	Icotinib	16	PD	Emesis	0	1	1	1	2021-07-31	Survival	28
1051	Male	61	Smoker	1	Stage IV	Adenocarcinoma	2018-01-29	1	1	1	0	0	L858R	L858R	Icotinib	6	PD	Emesis	0	1	1	1	2019-04-22	Survival	15
1052	Male	68	Smoker	1	Stage IV	Adenocarcinoma	2016-09-30	1	1	1	0	0	L858R	L858R	Icotinib	25	PD	hypertension	0	1	1	3	2021-07-10	Survival	59
1053	Female	63	Never Smoker	0	Stage IV	Adenocarcinoma	2017-08-01	1	1	1	0	1	L858R,T790M	L858R	Gefitinib	6	PD	0	T790M	1	1	2	2020-09-07	Death	38
1054	Male	65	Smoker	0	Stage IV	Adenocarcinoma	2016-11-09	1	1	1	0	0	L858R	L858R	Icotinib	9	PD	0	0	1	1	1	2021-04-27	Survival	54
1055	Male	66	Smoker	0	Stage IV	Adenocarcinoma	2017-03-31	1	1	1	0	0	L858R	L858R	Icotinib	3	PD	0	0	1	1	2	2018-02-23	Survival	11
1056	Female	57	Never Smoker	1	Stage IV	Adenocarcinoma	2016-10-21	1	1	1	1	1	L858R,T790M	L858R	Gefitinib	12	PD	Headache	T790M	1	1	1	2021-04-30	Survival	55
1057	Female	72	Never Smoker	0	Stage IV	Adenocarcinoma	2015-03-10	1	1	1	1	0	L858R	L858R	Icotinib	8	PD	Emesis	0	1	1	1	2019-06-19	Death	52
1058	Female	65	Never Smoker	0	Stage IV	Adenocarcinoma	2017-02-01	1	1	1	1	1	L858R, T790M	L858R	Icotinib	12	PD	0	T790M	1	1	2	2019-08-05	Death	31
1059	Female	68	Never Smoker	1	Stage IV	Adenocarcinoma	2013-12-24	0	0	1	0	0	L858R	L858R	Gefitinib	23	PD	Rash	0	0	1	1	2021-04-30	Survival	89
1060	Female	55	Never Smoker	1	Stage IV	Adenocarcinoma	2015-03-10	0	0	1	0	0	L858R	L858R	Gefitinib	1	PD	Emesis	0	0	0	0	2015-04-01	Death	1
1061	Female	64	Never Smoker	0	Stage IV	Adenocarcinoma	2014-10-24	0	0	1	0	0	L858R	L858R	Icotinib	7	PD	Emesis	0	0	1	1	2016-01-14	Censored	15
1062	Male	66	Never Smoker	1	Stage IV	Adenocarcinoma	2017-11-24	0	0	1	0	0	L858R	L858R	Icotinib	30	PD	Diarrhea	0	0	1	1	2021-05-20	Survival	42
1063	Female	60	Never Smoker	0	Stage IV	Adenocarcinoma	2017-02-23	0	0	1	0	1	L858R,T790m	L858R	Icotinib	18	PD	0	T790M	0	0	0	2019-04-12	Death	26
1064	Male	64	Smoker	1	Stage IV	Adenocarcinoma	2018-09-06	0	0	1	0	0	L858R	L858R	Icotinib	8	PD	0	0	0	0	0	2019-05-11	Survival	8
1065	Female	63	Never Smoker	0	Stage IV	Adenocarcinoma	2014-08-29	0	0	1	0	0	L858R	L858R	Icotinib	2	PD	0	0	0	1	1	2016-11-01	Death	27
1066	Male	64	Never Smoker	0	Stage III	Adenocarcinoma	2019-11-01	0	0	0	0	0	L858R	L858R	Gefitinib	18	PD	Stomatitis	0	0	1	1	2021-04-30	Survival	18
1067	Female	76	Never Smoker	0	Stage IV	Adenocarcinoma	2018-02-14	0	0	0	0	1	L858R,T790M	L858R	Icotinib	27	PD	Rash	T790M	0	0	1	2020-10-19	Survival	33
1068	Male	44	Never Smoker	0	Stage III	Adenocarcinoma	2018-03-01	0	0	0	0	0	L858R	L858R	Gefitinib	32	PD	Rash	0	0	1	0	2021-04-13	Survival	37
1069	Female	76	Never Smoker	0	Stage IV	Adenocarcinoma	2014-02-21	0	0	0	0	0	L858R	L858R	Icotinib	15	PD	Rash	0	0	0	0	2017-08-01	Death	41
1070	Female	64	Never Smoker	0	Stage IV	Adenocarcinoma	2017-02-28	0	0	0	0	0	L858R	L858R	Icotinib	10	PD	Rash	0	0	0	0	2021-04-28	Survival	51
1071	Male	70	Smoker	0	Stage IV	Adenocarcinoma	2016-08-24	0	0	0	0	1	L858R,T790M	L858R	Gefitinib	21	PD	Pericardial effusion	T790M	0	1	2	2020-04-15	Death	45
1072	Female	70	Never Smoker	0	Stage IV	Adenocarcinoma	2017-03-17	0	0	0	0	0	L858R	L858R	Icotinib	11	PD	Pericardial effusion	0	0	0	0	2018-03-07	Death	12
1073	Female	69	Never Smoker	0	Stage IV	Adenocarcinoma	2017-03-28	0	0	0	0	0	L858R	L858R	Icotinib	4	PD	Pericardial effusion	0	0	0	0	2017-11-24	Censored	8
1074	Female	49	Never Smoker	0	Stage III	Adenocarcinoma	2018-07-18	0	0	0	0	1	L858R,Her-2,T790M	L858R,Her-2	Gefitinib	8	PD	leukocytopenia	0	0	1	1	2021-07-06	Survival	36
1075	Male	69	Smoker	0	Stage IV	Adenocarcinoma	2014-11-21	0	0	0	0	0	L858R	L858R	Icotinib	24	PD	leukocytopenia	0	0	1	1	2021-04-30	Survival	79
1076	Male	68	Smoker	1	Stage IV	Adenocarcinoma	2016-08-12	0	0	0	0	0	L858R	L858R	Icotinib	32	PD	Interstitial lung disease	0	0	0	0	2019-09-11	Survival	37
1077	Male	72	Never Smoker	1	Stage IV	Adenocarcinoma	2018-01-25	0	0	0	0	0	L858R	L858R	Icotinib	7	PD	Increased aminotransferase	0	0	1	1	2021-05-25	Survival	41
1078	Male	52	Smoker	0	Stage IV	Adenocarcinoma	2019-06-13	0	0	0	0	1	L858R,S768I	L858R,S7	Afatinib	23	PD	Increased aminotransferase	0	0	1	1	2021-05-26	Survival	23
1079	Female	83	Never Smoker	0	Stage IV	Adenocarcinoma	2018-11-02	0	0	0	0	0	L858R	L858R	Gefitinib	13	PD	Increased aminotransferase	0	0	0	0	2019-12-20	Death	14
1080	Male	94	Smoker	1	Stage IV	Adenocarcinoma	2017-07-12	0	0	0	0	0	L858R	L858R	Icotinib	24	PD	Emesis	0	0	0	0	2019-07-01	Death	24
1081	Female	64	Never Smoker	0	Stage IV	Adenocarcinoma	2016-09-29	0	0	0	0	0	L858R	L858R	Icotinib	18	PD	Emesis	0	0	0	0	2018-04-08	Death	19
1082	Female	61	Never Smoker	0	Stage IV	Adenocarcinoma	2017-06-07	0	0	0	0	1	L858R,T790M,cis-C797S	L858R,T790M,cis-C797	Osimertinib	23	PD	Emesis	0	0	1	1	2020-05-15	Death	35
1083	Male	54	Smoker	0	Stage IV	Adenocarcinoma	2014-10-28	0	0	0	0	0	L858R	L858R	Icotinib	12	PD	Emesis	0	0	1	2	2016-03-27	Censored	17
1084	Male	56	Smoker	0	Stage IV	Adenocarcinoma	2017-12-20	0	0	0	0	1	L858R, T790M	L858R, T790M	Icotinib	1	PD	Diarrhea	0	0	1	2	2018-08-07	Death	8
1085	Female	67	Never Smoker	0	Stage IV	Adenocarcinoma	2016-01-12	0	0	0	0	0	L858R	L858R	Gefitinib	18	PD	Diarrhea	0	0	0	0	2017-08-31	Censored	20
1086	Female	51	Never Smoker	0	Stage IV	Adenocarcinoma	2017-02-07	0	0	0	0	0	L858R	L858R	Icotinib	25	PD	Diarrhea	0	0	0	0	2019-04-01	Death	26
1087	Female	71	Never Smoker	0	Stage IV	Adenocarcinoma	2015-05-10	0	0	0	0	1	L858R,19Del	L858R,19Del	Icotinib	16	PD	Decreased appetite	0	0	1	1	2021-04-30	Survival	72
1088	Female	71	Never Smoker	0	Stage IV	Adenocarcinoma	2018-04-19	0	0	0	0	1	L858R,T790M	L858R,T790M	Osimertinib	4	PD	Decreased appetite	0	0	1	1	2019-08-10	Death	16
1089	Male	55	Smoker	0	Stage IV	Adenocarcinoma	2016-07-30	0	0	0	0	0	L858R	L858R	Icotinib	12	PD	Decreased appetite	0	0	1	1	2019-12-01	Death	40
1090	Male	71	Smoker	1	Stage IV	Adenocarcinoma	2015-06-11	0	0	0	0	0	L858R	L858R	Icotinib	36	PD	Anaemia	0	0	0	0	2018-08-06	Censored	38
1091	Male	57	Smoker	0	Stage III	Adenocarcinoma	2016-01-22	0	0	0	0	0	L858R	L858R	Icotinib	3	PD	Anaemia	0	0	0	0	2016-04-11	Censored	3
1092	Male	72	Never Smoker	1	Stage IV	Adenocarcinoma	2015-12-08	0	0	0	0	0	L858R	L858R	Icotinib	3	PD	Anaemia	0	0	1	1	2018-01-01	Death	25
1093	Male	72	Never Smoker	1	Stage IV	Adenocarcinoma	2017-06-07	0	0	0	0	0	L858R	L858R	Icotinib	4	PD	Anaemia	0	0	1	1	2018-04-13	Death	10
1094	Female	59	Never Smoker	0	Stage IV	Adenocarcinoma	2017-04-01	0	0	0	0	1	L858R	L858R	Erlotinib	22	PD	Acute renal failure	0	0	0	0	2021-04-29	Censored	48
1095	Male	51	Smoker	0	Stage IV	Adenocarcinoma	2015-12-01	0	0	0	0	0	L858R	L858R	Icotinib	15	PD	Acute renal failure	0	0	1	1	2017-03-01	Death	15
1096	Male	72	Never Smoker	0	Stage IV	Adenocarcinoma	2018-05-15	0	0	0	0	1	L858R,T790M	L858R	Gefitinib	22	PD	0	T790M	0	1	0	2021-08-09	Survival	39
1097	Male	52	Never Smoker	0	Stage IV	Adenocarcinoma	2020-02-19	0	0	0	0	0	L858R	L858R	Gefitinib	10	PD	0	0	0	1	1	2021-08-06	Survival	18
1098	Female	58	Never Smoker	0	Stage IV	Adenocarcinoma	2014-12-17	0	0	0	0	0	L858R	L858R	Icotinib	2	PD	0	0	0	1	2	2016-08-01	Death	20
1099	Male	55	Smoker	0	Stage IV	Adenocarcinoma	2015-09-15	0	0	0	0	0	L858R,T790M	L858R	Icotinib	21	PD	0	T790M	0	1	1	2017-10-28	Death	26
1100	Female	64	Never Smoker	0	Stage IV	adenosquamous carcinoma	2013-09-01	0	0	0	0	0	L858R	L858R	Gefitinib	30	PD	hypertension	0	0	1	1	2017-06-01	Death	45
1101	Female	64	Never Smoker	0	Stage IV	Adenocarcinoma	2017-11-21	0	0	0	0	0	L858R	L858R	Icotinib	32	PD	0	0	0	1	1	2021-07-27	Survival	44
1102	Female	62	Never Smoker	0	Stage IV	Adenocarcinoma	2018-05-11	0	0	0	0	0	L858R	L858R	Gefitinib	34	PD	0	0	0	0	0	2021-03-12	Survival	34
1103	Female	80	Never Smoker	0	Stage IV	Adenocarcinoma	2012-05-26	0	0	0	0	0	L858R	L858R	Icotinib	21	PD	hypertension	0	0	1	3	2017-11-07	Death	66
1104	Female	63	Never Smoker	0	Stage III	Adenocarcinoma	2017-12-12	0	0	0	0	0	L858R	L858R	Icotinib	5	PD	0	0	0	1	1	2021-04-30	Survival	41
1105	Male	64	Never Smoker	0	Stage IV	Adenocarcinoma	2015-05-10	0	0	0	0	1	L858R,L861Q	L858R,L861Q	Icotinib	4	PD	0	0	0	1	1	2015-11-30	Censored	7
1106	Female	88	Never Smoker	1	Stage IV	Adenocarcinoma	2017-04-01	0	0	0	0	0	L858R	L858R	Icotinib	22	PD	0	0	0	0	0	2019-05-03	Death	25
1107	Female	74	Never Smoker	0	Stage III	Adenocarcinoma	2017-10-12	0	0	0	0	0	L858R	L858R	Icotinib	21	PD	0	0	0	0	0	2019-09-18	Death	24
1108	Female	66	Never Smoker	0	Stage IV	Adenocarcinoma	2018-11-23	0	0	0	0	0	L858R	L858R	Icotinib	29	PD	0	0	0	0	0	2021-08-06	Survival	32
1109	Male	87	Smoker	1	Stage IV	Adenocarcinoma	2014-03-04	0	0	0	0	0	L858R	L858R	Icotinib	15	PD	0	0	0	0	0	2015-06-29	Censored	16
1110	Male	74	Smoker	1	Stage IV	Adenocarcinoma	2016-10-12	0	0	0	0	0	L858R	L858R	Icotinib	7	PD	0	0	0	0	0	2017-05-15	Censored	7
1111	Male	70	Smoker	0	Stage IV	Adenocarcinoma	2017-12-15	0	0	0	0	0	L858R	L858R	Gefitinib	6	PD	hypertension	0	0	0	0	2018-07-02	Death	7
1112	Female	62	Never Smoker	0	Stage IV	Adenocarcinoma	2011-12-12	0	0	0	0	1	L858R	L858R	Erlotinib	42	PD	0	0	0	1	1	2020-02-10	Death	99
1113	Female	70	Never Smoker	1	Stage IV	Adenocarcinoma	2012-06-26	0	0	0	0	0	L858R	L858R	Icotinib	58	PD	0	0	0	0	0	2017-05-01	Death	59
1114	Female	67	Never Smoker	0	Stage IV	Adenocarcinoma	2017-10-06	0	0	0	0	0	L858R	L858R	Icotinib	10	PD	0	0	0	1	1	2019-06-01	Death	20
1115	Female	55	Never Smoker	0	Stage IV	Adenocarcinoma	2014-01-23	0	0	0	0	0	L858R	L858R	Icotinib	9.5	PD	0	0	0	1	2	2015-03-12	Censored	14
1116	Male	67	Smoker	0	Stage IV	Adenocarcinoma	2013-03-13	0	0	1	1	0	L858R	L858R	Icotinib	21	PD	Stomatitis	0	0	1	3	2017-01-01	Death	46
1117	Female	61	Never Smoker	1	Stage IV	Adenocarcinoma	2016-12-14	0	0	1	1	1	L858R,T790M，19Del	L858R	Icotinib	7	PD	Headache	L858R,T790M，19Del	0	1	1	2020-06-29	Survival	43
1118	Female	67	Never Smoker	0	Stage IV	Not otherwise specified	2018-02-01	0	0	1	1	0	L858R	L858R	Gefitinib	14	PD	Diarrhea	0	0	1	3	2021-03-29	Survival	38
1119	Female	50	Never Smoker	0	Stage IV	Adenocarcinoma	2013-09-24	0	0	1	1	0	L858R	L858R	Icotinib	23	PD	0	0	0	1	2	2015-11-05	Death	26
1120	Male	60	Never Smoker	1	Stage IV	Adenocarcinoma	2016-12-13	0	0	1	1	0	L858R	L858R	Icotinib	8	PD	0	0	0	0	0	2017-12-01	Death	12
1121	Female	61	Never Smoker	0	Stage IV	Adenocarcinoma	2012-12-02	0	0	0	1	1	L858R,MET amplification,NRAS G12V	L858R	Erlotinib	12	PD	thrombopenia	0	0	1	3	2016-04-17	Censored	41
1122	Female	61	Smoker	0	Stage IV	Adenocarcinoma	2016-03-29	0	0	0	1	0	L858R	L858R	Icotinib	2	PD	thrombopenia	0	0	1	2	2016-11-16	Death	8
1123	Female	72	Never Smoker	1	Stage IV	Adenocarcinoma	2014-06-18	0	0	0	1	0	L858R	L858R	Gefitinib	18	PD	Stomatitis	0	0	1	1	2016-09-01	Death	26
1124	Female	82	Never Smoker	0	Stage IV	Adenocarcinoma	2015-11-13	0	0	0	1	0	L858R	L858R	Icotinib	7.5	PD	Rash	0	0	0	0	2019-05-01	Death	42
1125	Male	79	Never Smoker	1	Stage IV	Not otherwise specified	2012-08-10	0	0	0	1	0	L858R	L858R	Icotinib	54	PD	Emesis	0	0	0	0	2020-07-01	Death	95
1126	Female	62	Never Smoker	1	Stage IV	Adenocarcinoma	2015-05-07	0	0	0	1	0	L858R	L858R	Icotinib	6	PD	Emesis	0	0	1	0	2015-12-12	Censored	7
1127	Male	57	Never Smoker	0	Stage IV	Adenocarcinoma	2018-08-03	0	0	0	1	0	L858R	L858R	Icotinib	3	PD	0	0	0	1	0	2019-01-30	Censored	6
1128	Male	57	Never Smoker	0	Stage IV	Adenocarcinoma	2015-08-01	0	0	0	1	0	L858R	L858R	Icotinib	10	PD	0	0	0	1	1	2018-06-01	Death	35
1129	Female	59	Never Smoker	1	Stage IV	Adenocarcinoma	2019-03-13	1	0	1	0	0	L858R	L858R	Gefitinib	7	PD	Rash	0	0	1	1	2019-10-17	Death	7
1130	Female	54	Never Smoker	0	Stage IV	Adenocarcinoma	2018-12-31	1	0	1	0	1	L858R,T790M	L858R	Erlotinib	8	PD	Decreased appetite	T790M	0	0	0	2021-04-27	Death	28
1131	Female	45	Never Smoker	0	Stage IV	Adenocarcinoma	2014-06-10	1	0	1	0	0	L858R	L858R	Gefitinib	13	PD	Decreased appetite	0	0	1	1	2015-09-11	Censored	15
1132	Female	43	Never Smoker	0	Stage IV	Adenocarcinoma	2017-12-27	1	0	1	0	0	L858R	L858R	Icotinib	38	PD	0	0	0	1	1	2021-05-26	Survival	41
1133	Male	73	Never Smoker	0	Stage IV	Adenocarcinoma	2015-04-08	1	0	1	0	0	L858R	L858R	Icotinib	31	PD	0	0	0	0	0	2020-05-10	Survival	62
1134	Female	76	Never Smoker	1	Stage IV	Adenocarcinoma	2015-07-21	1	0	1	0	1	L858R,T790M	L858R	Gefitinib	26	PD	0	T790M	0	0	0	2020-11-26	Death	64
1135	Male	83	Smoker	0	Stage IV	Adenocarcinoma	2017-08-14	1	0	0	0	0	L858R	L858R	Gefitinib	45	PD	Rash	0	0	0	0	2021-04-12	Survival	44
1136	Female	58	Never Smoker	0	Stage IV	Adenocarcinoma	2015-12-22	1	0	0	0	0	L858R	L858R	Icotinib	12	PD	Rash	0	0	0	0	2016-12-26	Censored	12
1137	Male	63	Never Smoker	1	Stage IV	Adenocarcinoma	2014-06-17	1	0	0	0	1	L858R,T790M	L858R	Icotinib	19	PD	Pericardial effusion	T790M	0	0	0	2016-12-01	Death	30
1138	Male	84	Smoker	1	Stage IV	Adenocarcinoma	2017-04-28	1	0	0	0	0	L858R,T790M	L858R	Icotinib	17	PD	Emesis	T790M	0	0	0	2020-05-20	Death	37
1139	Male	65	Smoker	1	Stage IV	Adenocarcinoma	2018-11-23	1	0	0	0	0	L858R	L858R	Icotinib	18	PD	Emesis	0	0	0	0	2020-05-17	Death	18
1140	Female	63	Never Smoker	1	Stage IV	Adenocarcinoma	2019-04-01	1	0	0	0	0	L858R	L858R	Erlotinib	25	PD	Emesis	0	0	0	0	2021-05-07	Survival	25
1141	Male	59	Smoker	1	Stage IV	Adenocarcinoma	2015-11-17	1	0	0	0	0	L858R	L858R	Gefitinib	21	PD	Emesis	0	0	0	0	2017-09-01	Death	22
1142	Female	78	Never Smoker	1	Stage IV	Adenocarcinoma	2018-10-09	1	0	0	0	1	L858R,T790M	L858R	Gefitinib	16	PD	Decreased appetite	T790M	0	0	0	2021-04-30	Survival	31
1143	Male	65	Never Smoker	0	Stage IV	Adenocarcinoma	2017-02-13	1	0	0	0	0	L858R	L858R	Gefitinib	24	PD	0	0	0	1	1	2021-01-21	Survival	48
1144	Male	68	Never Smoker	1	Stage IV	adenosquamous carcinoma	2015-05-18	1	0	0	0	1	L858R, T790M	L858R, T790M	Icotinib	1	PD	0	0	0	1	1	2017-11-01	Death	29
1145	Female	53	Never Smoker	0	Stage IV	Adenocarcinoma	2015-09-15	1	0	0	0	0	L858R	L858R	Gefitinib	4	PD	0	0	0	0	0	2016-05-25	Death	8
1146	Female	68	Never Smoker	1	Stage IV	Adenocarcinoma	2020-05-01	1	0	0	0	0	L858R	L858R	Osimertinib	12	PD	0	0	0	0	0	2021-08-11	Survival	14
1147	Female	61	Never Smoker	0	Stage IV	Adenocarcinoma	2016-04-01	1	0	1	1	1	L858R,T790M	L858R	Gefitinib	6	PD	Decreased appetite	T790M	0	0	0	2017-07-01	Death	15
1148	Female	72	Never Smoker	0	Stage IV	Adenocarcinoma	2016-04-11	1	0	0	1	0	L858R	L858R	Icotinib	33	PD	Emesis	0	0	0	0	2018-01-01	Death	21
1149	Female	62	Never Smoker	0	Stage IV	Adenocarcinoma	2016-11-01	1	0	0	1	0	L858R	L858R	Icotinib	3	PD	Emesis	0	0	1	1	2018-05-01	Death	18
1150	Female	73	Never Smoker	0	Stage IV	Adenocarcinoma	2014-08-11	1	1	1	0	0	L858R	L858R	Icotinib	16	PD	Rash	0	0	1	1	2016-08-01	Death	24
1151	Male	60	Never Smoker	0	Stage IV	adenosquamous carcinoma	2016-06-16	1	1	1	0	0	L858R	L858R	Icotinib	11	PD	Rash	0	0	1	3	2018-02-25	Survival	20
1152	Male	67	Smoker	0	Stage IV	Adenocarcinoma	2015-10-05	1	1	1	0	0	L858R	L858R	Icotinib	66	PD	Pericardial effusion	0	0	0	0	2021-07-09	Survival	70
1153	Male	57	Smoker	1	Stage IV	Adenocarcinoma	2017-08-01	1	1	1	0	0	L858R	L858R	Icotinib	9	PD	leukocytopenia	0	0	1	1	2018-12-25	Survival	16
1154	Female	68	Never Smoker	1	Stage IV	Adenocarcinoma	2014-05-16	1	1	1	0	0	L858R	L858R	Gefitinib	29	PD	Emesis	0	0	0	0	2017-04-13	Survival	35
1155	Female	82	Never Smoker	0	Stage IV	Adenocarcinoma	2016-10-19	1	1	1	0	0	L858R	L858R	Icotinib	8	PD	Emesis	0	0	0	0	2019-10-08	Death	36
1156	Female	64	Never Smoker	1	Stage IV	Adenocarcinoma	2013-07-01	1	1	1	0	0	L858R	L858R	Gefitinib	10	PD	Decreased appetite	0	0	0	0	2014-05-30	Death	11
1157	Female	64	Never Smoker	0	Stage IV	Adenocarcinoma	2018-05-29	1	1	1	0	1	L858R, T790M	L858R	Icotinib	11	PD	0	T790M	0	0	0	2019-08-01	Death	13
1158	Female	59	Never Smoker	0	Stage IV	Adenocarcinoma	2018-02-05	1	1	1	0	0	L858R	L858R	Icotinib	13	PD	0	0	0	1	1	2020-08-01	Death	30
1159	Female	78	Never Smoker	1	Stage IV	Adenocarcinoma	2016-03-07	1	1	1	0	1	L858R ,P13K	L858R ,P13K	Gefitinib	6	PD	0	0	0	0	0	2019-02-01	Death	35
